# Supplementary material for: Long Shelf-Life Ready-to-Eat Plant-Based Whole Hard-Boiled Eggs: Low Allergenic and Regular Formulas
Source: Foods. 2025 Jun 24;14(13):2220. doi: 10.3390/foods14132220 (PMC12248480; doi:10.3390/foods14132220)
Supplement: Supplementary file 1 [file foods-14-02220-s001.zip]

Archive with 1 entries (1 files):
- foods-3642588-supplementary.pdf
